# Supplementary material for: Microbial Source Tracking of Fecal Indicating Bacteria in Coral Reef Waters, Recreational Waters, and Groundwater of Saipan by Real-Time Quantitative PCR
Source: Front Microbiol. 2021 Jan 18;11:596650. doi: 10.3389/fmicb.2020.596650 (PMC7848096; doi:10.3389/fmicb.2020.596650)
Supplement: Supplementary file 2 [file Table_5.xlsx]

## Sheet: MST Results
Supplemental Table S5: Data Summary Table for CNMI BECQ Land Based Sources of Pollution Microbial Source Tracking Study in Saipan Coastal Waters
Sinigalliano et al, 2020. Frontiers in Microbiology, "Microbial Source Tracking of Fecal Indicating Bacteria in Coral Reef Waters, Recreational Waters, and Groundwater of Saipan by Real-Time Quantitative PCR
"?" = Idexx test not conducted. "nd" = not detected, value below instrument detection threshold.
Any MST values less than 50 copies/100mL = "DNQ" or "detected but not quantified" based upon the qPCR Lower Limit of Quantification (LLOQ), and should be considered insignificant.
Viable Enterococci values > 70 MPN/100mL exceed the EPA recommended recreational water quality Single Sample Threshold Beach Action Value (BAV)
MST values under 1000 copies/100mL most likely do not represent significant human health risk based upon previous Quantitative Microbial Risk Assessment studies.
Unique sample filter ID #	Sample Site ID	BECQ WQS site name	sample date	sample volume filtered for DNA extraction	Viable Enterococci by IDEXX EnteroLert in MPN/100mL	MST for HUMAN source Bacteriodes by HF183 qPCR in copies/100 mL	MST for DOG source Bacteriodes by DogBact qPCR in copies/100 mL	MST for PIG source Bacteroides by Pig2Bact qPCR in copies/100 mL	MST for COW source Bacteroides by CowM2 qPCR in copies/100 mL	MST for Seagull/Seabird source Catellicoccus marimammalian by Gull2 qPCR in copies/100 mL	Additional Comments
Saipan_001	S01	x	2018-03-13	600mL	<30	89	27	4	42	4
Saipan_002	S02	x	2018-03-13	600mL	<30	60	nd	nd	nd	40
Saipan_003	S03	x	2018-03-13	600mL	<30	92	61	nd	12	43
Saipan_004	S04	x	2018-03-13	600mL	<30	7	nd	nd	nd	nd
Saipan_005	S05	x	2018-03-13	500mL	<30	5	nd	nd	nd	nd
Saipan_006	S06	x	2018-03-13	600mL	<30	64	nd	nd	nd	33
Saipan_007	S07	x	2018-03-13	1 L	<30	58	nd	nd	nd	nd
Saipan_008	S08	x	2018-03-13	1 L	<30	97	nd	nd	nd	nd
Saipan_009	S09	x	2018-03-13	1 L	<30	121	514	nd	nd	nd
Saipan_010	S10	x	2018-03-15	1 L	74	nd	263	nd	nd	nd
Saipan_011	S11	x	2018-03-15	1 L	30	8	663	nd	nd	nd
Saipan_012	S12	x	2018-03-13	1 L	<30	5	144	nd	nd	nd
Saipan_013	S13	x	2018-03-15	1 L	62	nd	nd	nd	nd	nd
Saipan_014	S14	x	2018-03-15	1 L	<30	nd	nd	nd	nd	373
Saipan_015	S15	x	2018-03-15	1 L	51	600	62	nd	nd	110
Saipan_016	S16	x	2018-03-15	1 L	<30	67	36	nd	nd	nd
Saipan_017	S17	x	2018-03-12	600mL	<30	203	84	nd	nd	55
Saipan_018	S18	x	2018-03-12	600mL	<30	390	nd	nd	nd	31
Saipan_019	S19	x	2018-03-12	600mL	<30	242	33	nd	nd	nd
Saipan_020	S20	x	2018-03-12	600mL	<30	230	468	nd	nd	nd
Saipan_021	S21	x	2018-03-12	600mL	<30	131	19	nd	nd	nd
Saipan_022	S22	x	2018-03-12	600mL	<30	351	38	nd	nd	nd
Saipan_023	S23	x	2018-03-12	600mL	<30	49	nd	nd	nd	nd
Saipan_024	S24	x	2018-03-13	1 L	<30	20	nd	nd	nd	nd
Saipan_025	S25	x	2018-03-12	600mL	<30	355	100	nd	nd	nd
Saipan_026	S26	x	2018-03-12	600mL	<30	123	409	nd	nd	71
Saipan_027	S27	x	2018-03-12	600mL	<30	194	83	nd	nd	85
Saipan_028	S28	x	2018-03-12	600mL	<30	104	163	nd	nd	nd
Saipan_029	S29	x	2018-03-12	600mL	<30	119	31	nd	nd	nd
Saipan_030	R02	x	2018-03-14	1 L	<30	nd	nd	nd	nd	26
Saipan_031	R03	x	2018-03-14	450mL	<30	94	nd	nd	nd	nd
Saipan_032	R04	x	2018-03-14	800mL	<30	6	nd	nd	nd	nd
Saipan_033	R05	x	2018-03-14	1 L	<30	25	nd	nd	nd	nd
Saipan_034	R06	x	2018-03-14	1 L	<30	147	nd	nd	nd	nd
Saipan_035	R07	x	2018-03-14	1 L	<30	126	69	nd	nd	nd
Saipan_036	R08	x	2018-03-14	1 L	<30	4	nd	nd	nd	nd
Saipan_037	R09	x	2018-03-14	1 L	<30	144	59	nd	nd	nd
Saipan_038	R10	x	2018-03-14	1 L	<30	7	30	nd	nd	nd
Saipan_039	L01	x	2018-03-17	750mL	?	nd	18	nd	nd	nd
Saipan_040	L02	x	2018-03-17	600mL	?	38	nd	nd	nd	31
Saipan_041	L03	x	2018-03-17	600mL	?	70	25	nd	nd	106
Saipan_042	L04	x	2018-03-17	800mL	?	nd	nd	nd	nd	111
Saipan_043	NEB01	Grotto	2018-03-16	1 L	<30	3003	nd	nd	12	357
Saipan_044	NEB02	Bird Island	2018-03-14	1 L	187	nd	nd	nd	22	4896
Saipan_045	NEB03	Jeffrey's Beach	2018-03-14	1 L	4106	nd	nd	nd	113	1009
Saipan_046	NEB04	Old Man by the Sea	2018-03-14	1 L	121	nd	nd	4	nd	117
Saipan_047	NEB07	Hidden Beach	2018-03-14	1 L	<30	4	nd	nd	nd	208
Saipan_048	WB07	Tanapag Meeting Hall	2018-03-16	1 L	<30	nd	8107	nd	nd	nd
Saipan_049	WB08	Central Repair Shop	2018-03-16	1 L	31	8	1490	nd	nd	nd
Saipan_050	WB10	DPW Channel Bridge	2018-03-16	1 L	<30	7	nd	nd	nd	nd
Saipan_051	WB12.1	American Memorial Park Drain	2018-03-16	1 L	121	377	44	nd	nd	945
Saipan_052	WB16	Dai Ichi Hotel	2018-03-16	1 L	<30	832	47	nd	nd	nd
Saipan_053	WB17	Drainage #1 (Dai Ichi)	2018-03-16	1 L	<30	579	314	nd	nd	nd
Saipan_054	WB19	Hafa-Adai Hotel	2018-03-16	1 L	<30	36	224	5	nd	nd
Saipan_055	WB20	Drainage #2 (Hafa-Adai Hotel)	2018-03-16	1 L	<30	107	114	nd	nd	nd
Saipan_056	WB21	Garapan Fishing Dock	2018-03-16	1 L	<30	247	149	nd	nd	116
Saipan_057	WB22	Garapan Beach	2018-03-16	1 L	<30	498	19	nd	nd	nd
Saipan_058	WB23	Drainage #3 (Garapan)	2018-03-16	1 L	<30	nd	62	nd	nd	nd
Saipan_059	WB30	Sugar Dock	2018-03-16	1 L	<30	331	32	nd	nd	216
Saipan_060	WB31	CK Dist #2 Drain	2018-03-16	1 L	<30	74	4117	3	nd	nd
Saipan_061	NEB01	Grotto	2018-03-19	1 L	10	196	nd	nd	nd	200
Saipan_062	NEB02	Bird Island	2018-03-19	1 L	10	36	nd	nd	40	6019
Saipan_063	NEB03	Jeffrey's Beach	2018-03-19	1 L	52	nd	nd	nd	72	310
Saipan_064	NEB04	Old Man by the Sea	2018-03-19	1 L	10	29	nd	nd	nd	419
Saipan_065	NEB07	Hidden Beach	2018-03-19	1 L	10	18	nd	nd	nd	262
Saipan_066	WB07	Tanapag Meeting Hall	2018-03-19	1 L	52	nd	2630	nd	nd	nd
Saipan_067	WB08	Central Repair Shop	2018-03-19	1 L	10	47	1643	nd	nd	nd
Saipan_068	WB10	DPW Channel Bridge	2018-03-19	1 L	10	5	nd	nd	nd	36
Saipan_069	WB12.1	American Memorial Park Drain	2018-03-19	1 L	10	nd	nd	nd	nd	680
Saipan_070	WB16	Dai Ichi Hotel	2018-03-19	1 L	10	25	418	nd	nd	nd
Saipan_071	WB17	Drainage #1 (Dai Ichi)	2018-03-19	1 L	?	39	612	nd	nd	nd
Saipan_072	WB19	Hafa-Adai Hotel	2018-03-19	1 L	10	nd	390	nd	nd	nd
Saipan_073	WB20	Drainage #2 (Hafa-Adai Hotel)	2018-03-19	1 L	10	nd	531	nd	nd	nd
Saipan_074	WB21	Garapan Fishing Dock	2018-03-19	1 L	31	335	1880	nd	nd	nd
Saipan_075	WB22	Garapan Beach	2018-03-19	1 L	10	350	nd	nd	nd	nd
Saipan_076	WB23	Drainage #3 (Garapan)	2018-03-19	1 L	10	nd	nd	nd	nd	28
Saipan_077	WB30	Sugar Dock	2018-03-19	1 L	75	65	15	nd	nd	6
Saipan_078	WB31	CK Dist #2 Drain	2018-03-19	1 L	10	133	1153	nd	nd	28
Saipan_079	S28	x	2018-07-31	625 mL	10	nd	nd	nd	nd	nd
Saipan_080	S29	x	2018-07-31	1 L	20	nd	nd	nd	nd	274
Saipan_081	S01	x	2018-08-06	1 L	10	nd	158	nd	nd	112
Saipan_082	S02	x	2018-08-06	1 L	323	nd	nd	nd	nd	27
Saipan_083	S03	x	2018-08-06	1 L	20	14	20	nd	3	60
Saipan_084	S04	x	2018-08-06	1 L	20	nd	nd	nd	nd	21
Saipan_085	S05	x	2018-08-06	1 L	?	21	3	nd	nd	7
Saipan_086	S06	x	2018-08-06	1 L	10	nd	nd	nd	nd	nd
Saipan_087	S07	x	2018-08-06	1 L	10	nd	nd	nd	37	118
Saipan_088	S08	x	2018-08-06	750 mL	41	nd	nd	nd	nd	nd
Saipan_089	S09	x	2018-08-06	400 mL	839	nd	nd	nd	nd	nd
Saipan_090	S10	x	2018-08-06	500 mL	301	nd	nd	nd	nd	nd
Saipan_091	S11	x	2018-08-03	935 mL	10	49	nd	nd	nd	nd
Saipan_092	S12	x	2018-08-03	1 L	10	8	nd	nd	nd	15
Saipan_093	S13	x	2018-08-03	1 L	10	nd	nd	nd	nd	309
Saipan_094	S14	x	2018-08-03	620 mL	10	53	18	nd	nd	101
Saipan_095	S15	x	2018-08-03	900 mL	10	171	nd	nd	nd	nd
Saipan_096	S16	x	2018-08-03	1 L	20	91	16	nd	nd	161
Saipan_097	S17	x	2018-08-03	1 L	10	697	nd	nd	nd	nd
Saipan_098	S18	x	2018-08-03	975 mL	10	8442	28	nd	nd	nd
Saipan_099	S19	x	2018-08-03	900 mL	10	280	97	nd	nd	42
Saipan_100	S20	x	2018-08-02	750 mL	295	52410	1070	nd	nd	119
Saipan_101	S21	x	2018-08-02	800 mL	41	8819	696	nd	nd	102
Saipan_102	S22	x	2018-08-02	1 L	10	133	nd	nd	nd	nd
Saipan_103	S23	x	2018-08-02	1 L	10	nd	nd	nd	nd	nd
Saipan_104	S24	x	2018-08-02	1 L	10	nd	nd	nd	nd	nd
Saipan_105	S25	x	2018-08-02	1 L	10	12	62	nd	nd	18
Saipan_106	S26	x	2018-08-02	1 L	10	20	nd	nd	nd	nd
Saipan_107	S27	x	2018-08-02	850 mL	10	8	12	nd	nd	20
Saipan_108	S28	x	2018-08-02	1 L	10	81	100	nd	nd	nd
Saipan_109	S29	x	2018-08-02	1 L	10	nd	17	nd	nd	308
Saipan_110	R02	x	2018-08-01	600 mL	?	nd	nd	nd	nd	nd
Saipan_111	R03	x	2018-08-01	750 mL	?	nd	nd	nd	nd	nd
Saipan_112	R04	x	2018-08-01	575 mL	?	nd	nd	nd	nd	nd
Saipan_113	R05	x	2018-08-01	1 L	?	nd	nd	nd	nd	nd
Saipan_114	R06	x	2018-08-01	1 L	?	204	nd	nd	nd	40
Saipan_115	R07	x	2018-08-01	800 mL	?	159	25	nd	nd	nd
Saipan_116	R08	x	2018-08-01	900 mL	?	39	nd	nd	nd	nd
Saipan_117	R09	x	2018-08-01	1 L	?	83	26	nd	nd	nd
Saipan_118	R10	x	2018-08-01	925 mL	?	nd	108	nd	nd	nd
Saipan_119	L01	x	2018-07-31	1 L	10	nd	nd	nd	nd	nd
Saipan_120	L02	x	2018-07-31	1 L	10	nd	nd	nd	nd	nd
Saipan_121	L03	x	2018-07-31	1 L	10	nd	nd	nd	nd	20
Saipan_122	L04	x	2018-07-31	1 L	20	nd	47	nd	nd	22
American University Ground Water Samples July/August 2018 - Saipan
Saipan_123	GW-S11	ground water for S11	2018-08-03	90 mL	10	nd	24	nd	nd	nd
Saipan_124	GW-S14	ground water for S14	2018-08-03	90 mL	10	nd	nd	nd	nd	nd
Saipan_125	GW-S16	ground water for S16	2018-08-03	125mL	20	390	16	nd	nd	33
Saipan_126	GW-S18	ground water for S18	2018-08-03	100 mL	10	46062	103	nd	nd	nd
Saipan_127	GW-S19	ground water for S19	2018-08-03	75 mL	41	5550	nd	nd	nd	nd
Saipan_128	GW-S04	ground water for S04	2018-08-07	600 mL	20	nd	nd	nd	nd	nd
Saipan_129	GW-S18	ground water for S18	2018-08-07	850 mL	617	30293	nd	nd	nd	nd
Saipan_130	GW-S19	ground water for S19	2018-08-07	800 mL	52	4814	nd	nd	nd	nd
Saipan_131	GW-S20	ground water for S20	2018-08-07	700 mL	31	413	nd	nd	nd	nd
Saipan_132	GW-S28	ground water for S28	2018-08-07	750 mL	?	12	27	nd	nd	nd
Saipan_138	NEB01	Grotto	2018-08-01	1 L	63	42	nd	nd	nd	160
Saipan_139	NEB02	Bird Island	2018-08-01	1 L	148	nd	nd	2	6	812
Saipan_140	NEB03	Jeffrey's Beach	2018-08-01	1 L	41	45	nd	nd	nd	1616
Saipan_141	NEB04	Old Man by the Sea	2018-08-01	1 L	10	13	nd	nd	nd	218
Saipan_142	NEB07	Hidden Beach	2018-08-01	1 L	10	17	nd	nd	nd	41
Saipan_143	WB07	Tanapag Meeting Hall	2018-07-31	1 L	10	129	118	nd	nd	96
Saipan_144	WB08	Central Repair Shop	2018-07-31	1 L	10	137	nd	nd	nd	nd
Saipan_145	WB10	DPW Channel Bridge	2018-07-31	1 L	31	99	nd	nd	nd	27
Saipan_146	WB12.1	American Memorial Park Drain	2018-07-31	927 mL	228	nd	40	nd	nd	2006
Saipan_147	WB16	Dai Ichi Hotel	2018-07-31	956 mL	10	227	nd	nd	nd	60
Saipan_148	WB17	Drainage #1 (Dai Ichi)	2018-07-31	939 mL	10	81	nd	nd	nd	93
Saipan_149	WB19	Hafa-Adai Hotel	2018-07-31	1 L	20	97	nd	nd	nd	nd
Saipan_150	WB20	Drainage #2 (Hafa-Adai Hotel)	2018-07-31	900 mL	10	58	10	nd	nd	44
Saipan_151	WB21	Garapan Fishing Dock	2018-07-31	1 L	426	1430	208	nd	nd	nd
Saipan_152	WB22	Garapan Beach	2018-07-31	600 mL	63	166	52	nd	nd	nd
Saipan_153	WB23	Drainage #3 (Garapan)	2018-07-31	600 mL	132	137	nd	nd	nd	117
Saipan_154	WB30	Sugar Dock	2018-07-31	1 L	10	16	24	nd	nd	42
Saipan_155	WB31	CK Dist #2 Drain	2018-07-31	550 mL	10	68	30	nd	nd	13
Saipan_156	SEB05	Ladder Beach	2018-08-01	1 L	683	nd	359	nd	nd	55
Saipan_157	NEB01	Grotto	2018-08-06	1 L	<30	nd	nd	nd	nd	219
Saipan_159	NEB03	Jeffrey's Beach	2018-08-06	600 mL	20	nd	21	nd	nd	106
Saipan_160	NEB04	Old Man by the Sea	2018-08-06	600 mL	1989	163	43	nd	nd	482
Saipan_161	NEB07	Hidden Beach	2018-08-06	400 mL	6867	411	129	nd	nd	251
Saipan_162	WB07	Tanapag Meeting Hall	2018-08-07	1 L	?	nd	nd	nd	nd	nd
Saipan_163	WB08	Central Repair Shop	2018-08-07	1 L	?	nd	nd	nd	nd	nd
Saipan_164	WB10	DPW Channel Bridge	2018-08-07	1 L	?	51	20	nd	nd	20
Saipan_165	WB12.1	American Memorial Park Drain	2018-08-07	850 mL	?	nd	79	nd	nd	1814
Saipan_166	WB16	Dai Ichi Hotel	2018-08-07	1 L	?	93	5	nd	nd	22
Saipan_167	WB17	Drainage #1 (Dai Ichi)	2018-08-07	750 mL	?	48	nd	nd	nd	154
Saipan_168	WB19	Hafa-Adai Hotel	2018-08-07	1 L	?	114	nd	nd	nd	nd
Saipan_169	WB20	Drainage #2 (Hafa-Adai Hotel)	2018-08-07	1 L	?	nd	nd	nd	nd	nd
Saipan_170	WB21	Garapan Fishing Dock	2018-08-07	900 mL	?	503	103	nd	nd	nd
Saipan_171	WB22	Garapan Beach	2018-08-07	1 L	?	886	16	nd	nd	81
Saipan_172	WB23	Drainage #3 (Garapan)	2018-08-07	1 L	?	nd	nd	nd	nd	47
Saipan_173	WB30	Sugar Dock	2018-08-07	1 L	?	nd	nd	nd	nd	nd
Saipan_174	WB31	CK Dist #2 Drain	2018-08-07	500 mL	?	34	47	nd	nd	nd
Saipan_175	SEB05	Ladder Beach	2018-08-06	1 L	538	117	19	nd	nd	90
Saipan_176	NEB01	Grotto	2018-08-08	1 L	10	487	nd	nd	nd	150
September 2017 - Saipan - BECQ regular WQ survey samples (MST training demo samples, before LBSP study)- extracted by PALL method at BECQ in 200uL eluate
BECQ-T08	NEB01	Grotto	2017-09-13	500 mL	?	1012	nd	nd	nd	71
BECQ-T09	NEB03	Jeffrey's Beach	2017-09-13	100 mL	?	488	122	nd	nd	180
BECQ-T10	NEB07	Hidden Beach	2017-09-13	200 mL	?	nd	nd	nd	nd	nd
BECQ-T01	WB07	Tanapag Meeting Hall	2017-09-13	440 mL	?	nd	53	nd	nd	nd
BECQ-T02	WB10	DPW Channel Bridge	2017-09-13	465 mL	?	410	12	nd	nd	nd
BECQ-T03	WB12.1	American Memorial Park Drain	2017-09-13	420 mL	?	nd	101	nd	nd	4412
BECQ-T04	WB17	Drainage #1 (Dai Ichi)	2017-09-13	380 mL	?	4786	90	6	nd	283
BECQ-T07	WB19	Hafa-Adai Hotel	2017-09-13	430 mL	?	147	35	nd	nd	nd
BECQ-T05	WB21	Garapan Fishing Dock	2017-09-13	370 mL	?	123	181	nd	nd	28
BECQ-T06	WB30	Sugar Dock	2017-09-13	425 mL	?	nd	218	nd	nd	34
BECQ-T11	SEB02	North Lao Lao Beach	2017-09-13	465 mL	?	nd	nd	nd	nd	81
BECQ-T12	SEB03	South Lao Lao Beach	2017-09-13	410 mL	?	nd	40	nd	nd	193

## Sheet: Sample Site Locations
Sample Site Locations for BECQ MST Study of Saipain Coastal Waters, Sept 2017, March 2018, and July/August 2018
Sample Site ID	BECQ site name	Latitude	Longitude				Sample Site ID	BECQ site name	Latitude	Longitude
American University Sample Sites in Saipan used for MST							BECQ Water Quality Surveillance Sample Sites in Saipan used for MST
KK-S01	x	15.2723	145.793				BECQ-NEB01	Grotto	15.2587	145.823
KK-S02	x	15.2681	145.788				BECQ-NEB02	Bird Island	15.2596	145.814
KK-S03	x	15.2627	145.784				BECQ-NEB03	Jeffrey's Beach	15.2254	145.791
KK-S04	x	15.2567	145.781				BECQ-NEB04	Old Man by the Sea	15.2097	145.779
KK-S05	x	15.2524	145.776				BECQ-NEB07	Hidden Beach	15.1332	145.472
KK-S06	x	15.2503	145.77				BECQ-WB07	Tanapag Meeting Hall	15.2427	145.754
KK-S07	x	15.2459	145.765				BECQ-WB08	Central Repair Shop	15.2322	145.742
KK-S08	x	15.244	145.758				BECQ-WB10	DPW Channel Bridge	15.2263	145.738
KK-S09	x	15.2405	145.752				BECQ-WB12.1	American Memorial Park Drain	15.2181	145.72
KK-S10	x	15.2351	145.746				BECQ-WB16	Dai Ichi Hotel	15.2145	145.715
KK-S11	x	15.232	145.741				BECQ-WB17	Drainage #1 (Dai Ichi)	15.2132	145.716
KK-S12	x	15.2264	145.738				BECQ-WB19	Hafa-Adai Hotel	15.2096	145.715
KK-S13	x	15.2214	145.726				BECQ-WB20	Drainage #2 (Hafa-Adai Hotel)	15.2088	145.715
KK-S14	x	15.2196	145.72				BECQ-WB21	Garapan Fishing Dock	15.2022	145.716
KK-S15	x	15.2147	145.715				BECQ-WB22	Garapan Beach	15.1965	145.717
KK-S16	x	15.2082	145.716				BECQ-WB23	Drainage #3 (Garapan)	15.1995	145.716
KK-S17	x	15.2016	145.716				BECQ-WB30	Sugar Dock	15.1516	145.7
KK-S18	x	15.1951	145.717				BECQ-WB31	CK Dist #2 Drain	15.1483	145.7
KK-S19	x	15.1887	145.715				BECQ-SEB02	North Lao Lao Beach	15.1626	145.764
KK-S20	x	15.1822	145.714				BECQ-SEB03	South Lao Lao Beach	15.1608	145.755
KK-S21	x	15.1759	145.712				BECQ-SEB05	Ladder Beach	15.1067	145.717
KK-S22	x	15.1696	145.71
KK-S23	x	15.1635	145.707
KK-S24	x	15.1584	145.702
KK-S25	x	15.1524	145.701
KK-S26	x	15.1459	145.7
KK-S27	x	15.1397	145.697
KK-S28	x	15.1339	145.694
KK-S29	x	15.1261	145.693
KK-R02	x	15.2547	145.771
KK-R03	x	15.2522	145.74
KK-R04	x	15.2518	145.724
KK-R05	x	15.239	145.704
KK-R06	x	15.2175	145.706
KK-R07	x	15.2008	145.708
KK-R08	x	15.1832	145.702
KK-R09	x	15.1708	145.699
KK-R10	x	15.1502	145.697
KK-L01	x	15.1628	145.765
KK-L02	x	15.1634	145.761
KK-L03	x	15.1613	145.754
KK-L04	x	15.1594	145.75
